# Supplementary material for: Gasdermin E dictates inflammatory responses by controlling the mode of neutrophil death
Source: Nat Commun. 2024 Jan 9;15:386. doi: 10.1038/s41467-023-44669-y (PMC10776763; doi:10.1038/s41467-023-44669-y)
Supplement: Supplementary file 7 — Source Data [file 41467_2023_44669_MOESM7_ESM.xlsx]

## Sheet: Fig1a
Fig 1a
Relative level of GSDME-NT
	0h	4h	8h	12h	16h
	1	1.947	2.95164	10.0142	12.0273
	1	3.90912	9.43977	15.3821	12.2249
	1	2.24252	12.6346	14.7783	22.6512

## Sheet: Fig1d
Fig 1d
Percentage of swelling cells (%)
	WT				Gsdme KO
0h	0	0	0	0	0	0	0	0
4h	5	2.17	4.17	1.96	0	0	0	0
8h	7.84	6.58	7.14	6.67	0	0	0	0
12h	15.69	17.05	20.29	16.13	0	0	0	0
16h	15.09	15.38	18.97	22	0	0	0	0
20h	30.91	31.91	34.09	25.58	0	0	0	0
24h	34.62	33.33	35.71	31.03	0	0	0	0
Swelling cell number (x104)
	WT				Gsdme KO
0h	0	0	0	0	0	0	0	0
4h	4.55903	1.98219	3.79919	1.78785	0	0	0	0
8h	6.95907	5.83738	6.33773	5.91521	0	0	0	0
12h	8.39216	9.11932	10.8551	8.62903	0	0	0	0
16h	6.98113	7.11538	8.77155	10.175	0	0	0	0
20h	6.41364	6.62234	7.07386	5.30814	0	0	0	0
24h	4.26922	4.1111	4.40475	3.82758	0	0	0	0
Percentage of AV+ cells (%)
	WT				Gsdme KO
0h	0	0	0	0	0	0	0	0
4h	15	17.39	14.58	13.73	28.33	16.22	32.73	25
8h	33.33	18.42	35.71	28.89	52.54	54.69	38.18	38.33
12h	23.53	31.82	37.68	40.32	53.01	56.25	60.71	57.38
16h	32.08	26.15	31.03	38	48.72	64.15	54.1	60
20h	49.09	42.55	45.45	39.53	63.64	68.09	67.21	58.97
24h	46.15	47.62	35.71	48.28	81.82	61.11	60.32	68.42
AV+ cell number (x 104)
	WT				Gsdme KO
0h	0	0	0	0	0	0	0	0
4h	13.6771	15.8575	13.2972	12.515	27.7824	15.9009	32.0909	24.5139
8h	29.5761	16.3447	31.6886	25.6326	47.1349	49.0592	34.2523	34.3852
12h	12.5882	17.0227	20.1594	21.5726	41.5813	44.1211	47.6228	45.0051
16h	14.8349	12.0962	14.3534	17.575	42.7692	44.5849	48.9918	41.7
20h	10.1864	8.82979	9.43182	8.20349	22.3611	23.9244	23.6179	20.7229
24h	5.69229	5.873	4.40475	5.95401	28.0882	20.9794	20.707	23.4889
Percentage of PI+ cells (%)
	WT				Gsdme KO
0h	0	0	0	0	0	0	0	0
4h	10	8.7	10.42	9.8	6.67	1.35	9.09	8.33
8h	21.57	9.21	19.64	17.78	10.17	10.94	7.27	6.67
12h	23.53	28.41	36.23	27.42	12.05	7.5	14.29	6.56
16h	30.19	26.15	32.76	34	19.23	22.64	27.87	22.86
20h	50.91	40.43	45.45	37.21	34.09	27.66	26.23	35.9
24h	50	38.1	39.29	44.83	27.27	29.17	31.75	22.81
PI+ cell number (x104 )
	WT				Gsdme KO
0h	0	0	0	0	0	0		0
4h	9.11806	7.92875	9.49798	8.93927	6.53704	2.65015	8.91415	8.1713
8h	19.1375	11.6766	17.4288	15.7739	9.12288	9.81185	6.52424	5.98055
12h	12.5882	15.1989	19.3841	14.6694	9.4503	5.88281	11.2054	5.14344
16h	13.9623	12.0962	15.1509	15.725	13.3654	15.7358	19.3689	15.8877
20h	10.5636	8.3883	9.43182	7.72093	11.9792	9.71927	9.21676	9.91097
24h	6.16665	4.6984	4.84523	5.52872	9.36273	10.0129	10.8984	7.82965

## Sheet: Fig1e
Fig 1e
Remaining cell number (x104)
	WT			Gsdme KO
0h	129	117	112	122	117	118
4h	109	90	100	113	106	96
8h	80	83	87	105	102	84
12h	56.875	50.625	55.3333	91.25	70.625	86.25
16h	57	52	44.75	66.5	75	64
20h	17.5	18.75	16	34.75	34	36.6667
24h	13	13.5	10.5	36.25	33.25	33.5
Dispeared cell number （x104）
	WT			Gsdme KO
0h	0	0	0	0	0	0
4h	20	27	12	9	11	22
8h	49	34	25	17	15	34
12h	72.125	66.375	56.6667	30.75	46.375	31.75
16h	72	65	67.25	55.5	42	54
20h	111.5	98.25	96	87.25	83	81.3333
24h	116	104	99	109	104	105

## Sheet: Fig1f
Fig 1f
Percentage of healthy cells (%)
	WT				Gsdme KO
0h	100	100	100	100	100	100	100	100
4h	85	82.61	85.42	86.27	71.67	83.78	75
8h	66.67	81.58	64.29	71.11	45.76	42.19	65.84
12h	74.51	59.09	49.28	54.84	40.96	40	32.14	40.98
16h	64.15	67.69	58.62	58	29.49	26.42	16.39	24.29
20h	43.64	42.55	52.27	58.14	13.64	19.15	14.75	25.64
24h	50	42.86	60.71	48.28	9.09	26.39	20.63	17.54
Healthy cell number (x104)
	WT				Gsdme KO
0h	100	100	100	100	100	100	100	100
4h	77.5035	75.3231	77.8834	78.6656	70.2732	82.1547	85.7202	73.5417
8h	59.1521	72.3835	57.0396	63.0956	41.053	37.8457	53.825	64.2909
12h	39.8627	31.6136	26.3623	29.3387	32.131	31.375	33.03	39.6109
16h	29.6698	31.3077	27.1121	26.825	13.5456	32.2619	20.4261	23.8316
20h	9.05455	8.82979	10.8466	12.064	4.79167	6.72873	5.18443	12.5165
24h	6.16665	5.2857	7.48808	5.95401	3.12121	9.06018	7.08465	6.02339

## Sheet: Fig1g
Fig 1g
Cell number (x104)
			Healthy cell				Lytic cell				Apoptotic cell
	0h	WT	100	100	100	100	0	0	0	0	0	0	0	0
		Gsdme KO	100	100	100	100	0	0	0	0	0	0	0	0
	4h	WT	77.5035	75.3231	77.8834	78.6656	5	2.17	4.17	1.96	17.4965	22.5069	17.9466	19.3744
		Gsdme KO	70.2732	82.1547	85.7202	73.5417	0	0	0	0	29.7268	17.8453	14.2798	26.4583
	8h	WT	59.1521	72.3835	57.0396	63.0956	7.84	6.58	7.14	6.67	33.0079	21.0365	35.8204	30.2344
		Gsdme KO	41.053	37.8457	53.825	64.2909	0	0	0	0	58.947	62.1543	46.175	35.709
	12h	WT	39.8627	31.6136	26.3623	29.3387	15.69	17.05	20.29	16.13	44.4472	51.3364	53.3477	54.5313
		Gsdme KO	32.131	31.375	33.03	39.6109	0	0	0	0	67.869	68.625	66.97	60.3891
	16h	WT	29.6698	31.3077	27.1121	26.825	15.09	15.38	18.97	22	55.2402	53.3123	53.9179	51.175
		Gsdme KO	13.5456	32.2619	20.4261	23.8316	0	0	0	0	86.4544	67.7381	79.5739	76.1685
	20h	WT	9.05455	8.82979	10.8466	12.064	30.91	31.91	34.09	25.58	60.0354	59.2602	55.0634	62.3561
		Gsdme KO	4.79167	6.72873	5.18443	12.5165	0	0	0	0	95.2083	93.2713	94.8156	87.4835
	24h	WT	6.16665	5.2857	7.48808	5.95401	34.62	33.33	35.71	31.03	59.2133	61.3843	56.8019	63.016
		Gsdme KO	3.12121	9.06018	7.08465	6.02339	0	0	0	0	96.8788	90.9398	92.9154	93.9766

## Sheet: Fig1h
Fig 1h
% LDH release
	WT			Gsdme KO
0h	0	0	0	0	0	0
4h	12.6675	11.7117	15.3935	5.2879	10.6529	5.5351
8h	49.1445	47.7965	49.9378	5.30071	5.84949	5.08578
12h	58.1895	60.8428	70.0607	19.4575	20.6425	20.925
16h	79.5569	74.5194	67.1942	32.9061	33.2605	44.918

## Sheet: Fig2b
Fig 2b
Percentage of AV-PI- (healthy) cells
	WT				Gsdme KO
0h	96.1	96	95.4		87.7	99.6	99.6
4h	74.1	66.9	56.5		68.4	70.1	53.8
8h	66.4	62.8	57.4		48.2	44.5	38.9
12h	51	55.2	48.7		44	46.2	42.3
16h	40.8	35.2	40.7		23	29.3	26.5
20h	30.9	28.5	28.2		18.6	17.8	15
24h	29.7	23.2	23.7		19.6	14.4	16.8
Percentage of AV+PI- (apoptotic) cells (%)
	WT				Gsdme KO
0h	7.49	3.03	2.56		7.15	3.18	3.22
4h	20.6	23.6	16.8		35.6	31.6	31.4
8h	14.1	21.7	23.7		40.1	40.9	49.5
12h	35	33.7	34.7		54.8	49.1	47.4
16h	34	35.9	30.4		51.6	54.5	50.8
20h	38.7	60.8	59.7		56.1	53.8	58.8
24h	64.4	66.2	63.5		68.3	66.6	65.3
% of AV+PI+ cells (apoptotic cells undergoing secondary necrosis)
	WT				Gsdme KO
0h	0.43	0.64	0.54		0.39	0.38	0.41
4h	12.4	10.8	14.3		1.09	3.43	5.47
8h	17	16.4	18		9.63	10.6	7.99
12h	15.5	17.3	19.7		18.3	18.5	20.9
16h	20.5	18.1	18.6		26	18.4	22.7
20h	28.2	27.4	32.2		29.9	25.4	35
24h	13	13.7	18.1		16	15.8	21

## Sheet: Fig2c
Fig 2c
AV-PI- (healthy)cell number (x104)
	WT			Gsdme KO
0h	100	100	100	100	100	100
4h	90.9097	71.0752	78.3452	89.2938		70.7056
8h	50.724	56.3774	69.538	45.784	47.2953	62.165
12h	52.407	54.6788	38.6241	48.8302	54.5752
16h	42.8712	38.8049	41.5749	42.4055	45.2431	33.3054
20h	40.7299	33.3729	21.3905	30.8576	33.4992	17.0947
24h	10.4496	21.8851	20.972	13.6503		12.2896
AV+PI- (apoptotic) cell number (x104)
	WT			Gsdme KO
0h	0.490973	0.563744	0.710206	0.357143	0.463029	0.261127
4h	7.68699	8.72329	8.89646	19.2633	18.6719	20.9655
8h	17.1951	16.0943	15.5527	47.3071	45.3123	56.2428
12h	30.4974	26.6304	29.1249	42.9792	43.5086	41.3909
16h	27.5976	23.7325	28.2977	46.4142	39.6877	45.1813
20h	20.0111	18.7067	25.748	33.4673	33.8209	32.439
24h	15.8438	20.923	17.6529	25.5474	21.8772	29.1565
AV+PI+ cell number (apoptotic cells undergoing secondary necrosis) (x104)
	WT			Gsdme KO
0h	0.228445	0.212786	0.180545	0.202653	0.223839	0
4h	3.14388	4.17926	4.50442	0.817981	0.709285	0.93773
8h	10.1824	10.2939	10.2312	2.24392	2.21168	2.16378
12h	12.1223	9.81393	10.0847	12.6068	11.2067	9.32572
16h	8.14665	9.75866	9.48047	11.8165	10.3869	12.0579
20h	5.14186	6.13486	6.54753	10.8843	10.0221	10.864
24h	5.42557	6.77782	6.28224	5.51216	5.28003	4.69234

## Sheet: Fig2e
Fig 2e
Relative level of cleaved caspase3
	WT				Gsdme KO
0h	1	1	1		2.67041	1.09573	1.73687
4h	2.75949	2.90652	3.08769		5.46374	9.65413	8.43554
8h	2.74381	3.58466	3.89021		6.82206	8.8963	8.77592
12h	3.93329	4.80546	4.10174		9.03506	11.241	10.3445
16h	2.34575	6.05796	5.27065		8.55611	13.2138	8.91642

## Sheet: Fig2f
Fig 2f
Relative level of cleaved PARP1
	WT			Gsdme KO
0h	1	1	1	2.05126	0.815294	0.868959
4h	1.73521	4.018	4.14477	4.35332	5.50612	4.76168
8h	3.9161	5.82113	4.0595	7.28641	11.5582	8.10555
12h	5.74863	6.70655	4.49943	10.2118	9.37806	10.6797
16h	7.32162	5.91443	5.0177	13.1005	8.90204	10.0388

[truncated: 83 more sheets: Fig3a, Fig3b, Fig3c, Fig3e, Fig4b, Fig4c, Fig 4e, Fig 4f, Fig 5b, Fig 5c, Fig 5e, Fig 5f, Fig 5g, Fig 5h, Fig 5i, Fig 6b, Fig 6c, Fig 6d, Fig 6e, Fig 6g …]
